# Supplementary material for: Social determinants of health and disease in companion dogs: a cohort study from the Dog Aging Project
Source: Evol Med Public Health. 2023 May 13;11(1):187–201. doi: 10.1093/emph/eoad011 (PMC10306367; doi:10.1093/emph/eoad011)
Supplement: eoad011_suppl_Supplementary_Tables [file eoad011_suppl_supplementary_tables.xlsx]

## Sheet: SI Table 1 Dog and Owner Demogr
Variable	min	Mean	max
owner age	18-24	45-54	75 +
owner income range	Less than $20,000	$110,000-$119,999	$180,000 +
owner max education	No High School	College	Graduate
neighborhood median annual income	9191	85315	250001
neighborhood unemployment (%)	0	25.8	85.2
dog weight (lbs)	2	50.1	210
dog age (years)	2	7.7	25.5

## Sheet: SI Table 2 Variables
Variable type	Variable name	Description	Expectation	Variable specification
dog demographic data	dd_age_years	Age of the dog	Predicted	Dog
dog demographic data	dd_weight_lbs	Weight of the dog	Predicted	Dog
dog demographic data	dd_sex	Biological sex of the dog	Predicted	Dog
dog demographic data	breed	AKC reported breed of the dog	Predicted	Dog
outcome variable	hs_general_health	Average owner-reported health of the dog	Predicted	Dog
outcome variable	disease_instances	Number of reported diseases arcoss all disease categories	Predicted	Dog
outcome variable	mobility	Score which corresponds to the average of their z-score on the activity related variables below.	Predicted	Dog
EFA variable	cv_median_income	Median Household Income in the Past 12 Months (In Inflation-Adjusted Dollars for current data year)	Predicted	Neighborhood
EFA variable	od_annual_income_range_usd	owner annual income range	Predicted	Human
EFA variable	cv_pct_less_than_100k	Percentage of Households Earning Under $100,000 in the Past 12 Months (In Inflation-Adjusted Dollars corresponding to that data year)	Exploratory	Neighborhood
EFA variable	cv_pct_below_125povline	Percentage of tract population below 1.25% of the poverty line	Exploratory	Neighborhood
EFA variable	cv_pct_jobless16to64mf	Percentage of tract population ages 16-64 unemployed in the labor force AND not in the labor force, males & females combined	Exploratory	Neighborhood
EFA variable	oc_household_adult_count	Number of adults 18 and over in the household	Exploratory	Human
EFA variable	de_work	does the dog go to work with its owner	Exploratory	Dog
EFA variable	de_routine_hours_per_day_with_other_animals	On a typical day, how many hours does the dog spends interacting with other animals	Predicted	Dog
EFA variable	de_routine_hours_per_day_with_children	On a typical day, how much time does the dog interacts with children under 12 years old	Predicted	Dog
EFA variable	de_lifetime_residence_count	how many additonal residences have the owner has lived in with their dog in their lifetme	Exploratory	Dog
EFA variable	de_routine_hours_per_day_roaming_house	On a typical day, how many hours does the dog spends free roaming in the house	Exploratory	Dog
EFA variable	de_recreational_spaces	Do you ever take your dog to parks or other open spaces meant for recreatonal actvites?	Exploratory	Dog
EFA variable	wv_walkscore_descrip	Walkability based on a walkscore (https://www.walkscore.com/)	Exploratory	Neighborhood
EFA variable	oc_secondary_residence	If an owner had a secondary residence where the dog also resided (ex. lake house)	Exploratory	Human
EFA variable	de_dogpark	Do you ever take your dog to parks or open spaces built specifically for dogs (dog parks)?	Predicted	Dog
EFA variable	de_sitter_or_daycare	Does the dog go to a sitter or daycare center	Predicted	Dog
EFA variable	de_routine_consistency	Consistentency of the dog’s daily routne	Exploratory	Dog
EFA variable	cv_stability_index	a score of the neighborhood's stability	Predicted	Neighborhood
EFA variable	ss_household_dog_count	number of dogs in the household	Predicted	Human
EFA variable	od_age_range_years	age range of owner	Exploratory	Human
EFA variable	od_max_education	highest degree level or schooling achieved by owner	Predicted	Human
EFA variable	oc_household_person_count	Number of people in the household including owner	Exploratory	Human
EFA variable	oc_household_child_count	Number of children <18 in the household	Exploratory	Human
EFA variable	dd_activities_companion_animal	the dog's primary role is a companion animal	Exploratory	Dog
EFA variable	de_routine_hours_per_day_with_teens	On a typical day, how much time does your dog interact with teenagers (13-17)?	Predicted	Dog
EFA variable	de_routine_hours_per_day_with_adults	On a typical day, how much time does your dog interact with you or other adults?	Predicted	Dog
EFA variable	de_neighborhood_has_sidewalks	Are there sidewalks present in your neighborhood?	Exploratory	Neighborhood
EFA variable	de_routine_hours_per_day_roaming_outside	On a typical day, how many hours does your dog spend free roaming outside?(not contained within a fenced yard or other type of outdoor containment)	Exploratory	Dog
EFA variable	cv_population_density	persons per square mile (cv_population_estimate divided by cv_area_sqmi)	Exploratory	Neighborhood
EFA variable	cv_pct_owner_occupied	Percentage of owner occupied housing units	Exploratory	Neighborhood
EFA variable	cv_pct_us_born	Percent born in the United States	Exploratory	Neighborhood
EFA variable	cv_pct_same_house_1yrago	Percent in same house 1 year ago	Exploratory	Neighborhood
EFA variable	de_routine_hours_per_day_in_garage	On a typical day, how many hours does your dog spend in a garage or shop?	Exploratory	Dog
mobility metric variable	pa_activity_level	Dogs activity level over the past year	Predicted	Dog
mobility metric variable	pa_on_leash_walk_frequency	Average frequency of on leash walks	Predicted	Dog
mobility metric variable	pa_physical_games_frequency	Frequency of games such as fetch or frisbee	Exploratory	Dog
mobility metric variable	pa_avg_activity_intensity	Average level on intensity of dog's physical activity	Exploratory	Dog
mobility metric variable	pa_other_aerobic_activity_frequency	Other than on-leash/off-leash activities, this is the frequency of aerobic activities (ex. working, mushing, herding)	Exploratory	Dog
mobility metric variable	pa_avg_daily_active_total	On average how much time a dog is physically active	Predicted	Dog
mobility metric variable	pa_on_leash_walk_avg_total	Average duration of on leash walks	Predicted	Dog

## Sheet: SI Table 3 Main effects models
	predictor	effect size	se(effect size)	p-value
Health model
	stability	0.0438	0.0031	1.073 x 10-45
	income	0.0368	0.0134	5.992 x 10-3
	social-children	-0.0407	0.0136	2.723 x 10-3
	social-animals	0.044	0.0143	1.998 x 10-3
	owner age	0.225	0.0168	5.596 x 10-41
	age (scaled)	-1.014	0.0152	≤ 2 x 10-16
	weight (scaled)	-0.134	0.0136	6.447 x 10-23
	1 | 2	-6.935	0.172	≤ 2 x 10-16
	2 | 3	-5.135	0.0717	≤ 2 x 10-16
	3 | 4	-3.402	0.0339	≤ 2 x 10-16
	4 | 5	-1.729	0.0196	≤ 2 x 10-16
	5 | 6	0.345	0.0151	1.628 x 10-115
Disease model
	intercept	-0.086024	0.00751	≤ 2 x 10-16
	stability	-0.024944	0.001517	≤ 2 x 10-16
	income	0.034885	0.00674	2.27 x 10-7
	social-children	-0.09219	0.007841	≤ 2 x 10-16
	social-animals	-0.032587	0.007343	9.09 x 10-6
	owner age	-0.158772	0.008229	≤ 2 x 10-16
	age (scaled)	0.497364	0.006704	≤ 2 x 10-16
	weight (scaled)	-0.006718	0.007039	0.34
Mobility model
	intercept	4.554 x 10-3	0.002844	1
	stability	0.004554	0.0006577	4.52 x 10-12
	income	0.003328	0.002858	0.244
	social-children	-0.03629	0.002963	≤ 2 x 10-16
	social-animals	-1.484 x 10-4	0.003044	0.961
	owner age	0.02771	0.003586	1.15 x 10-14
	age (scaled)	-0.123	0.002915	≤ 2 x 10-16
	weight (scaled)	-2.972e x 10-4	0.002885	0.918
Health Interact
	stability*age	-0.0267584	0.00319347	5.33 x 10-17
	income*age	0.0219935	0.0139485	0.114849
	social-children*age	-0.0354144	0.0137596	0.0100588
	social-animals*age	0.0307484	0.0151092	0.0418426
	owner age*age	-0.18366	0.017432	5.91 x 10-26
Mobility Interact
	stability*age	-0.002	0.0007	0.0006
	social-children*age	-0.007	0.003	0.012
	social-animals*age	-0.01	0.003	0.0008
	owner age*age	-0.014	0.004	7.98 x 10-5
Additional Models
	health ~ mobility	0.349	0.0127	≤ 2 x 10-16
	owner age ~ age + weight	0.095	0.03	0.001

## Sheet: SI Table 4 Models for PureMixed
Table S5: Effect sizes from sensitivity analyses.
full w/ breed RE: outcome ~ stability + income + social-children + social-animal + owner_age + dog_age + dog_weight + (1|breed)
purebred only w/ breed RE: outcome ~ stability + income + social-children + social-animal + owner_age + dog_age + dog_weight + (1|breed)
outcome variable	predictor	full model effect size	full w/ breed RE effect size	purebred only w/ breed RE effect size	mixed-breed only (no random effects) effect size
Health	stability	0.0438	0.056	0.05	0.046
Health	income	0.0368	0.038	0.014	0.052
Health	social-children	-0.0407	-0.036	-0.039	-0.036
Health	social-animals	0.044	0.045	0.074	0.024
Health	owner age	0.225	0.3	0.271	0.235
Health	age (scaled)	-1.014	-0.955	-1.043	-0.956
Health	weight (scaled)	-0.134	-0.183	-0.266	-0.137
Disease	stability	-0.024944	-0.026	-0.025	-0.026
Disease	income	0.034885	0.025	0.026	0.044
Disease	social-children	-0.09219	-0.094	-0.08	-0.105
Disease	social-animals	-0.032587	-0.035	-0.053	-0.016
Disease	owner age	-0.158772	-0.165	-0.15	-0.178
Disease	age (scaled)	0.497364	0.5	0.499	0.503
Disease	weight (scaled)	-0.006718	0.0023	0.0054	0.00028
Mobility	stability	0.004554	0.004078	0.003258	0.005
Mobility	income	0.003328	0.003632	0.007679	6.511 x 10-5
Mobility	social-children	-0.03629	-0.0359	-0.03561	-0.036
Mobility	social-animals	-1.484 x 10-4	-0.001453	0.005852	-0.008
Mobility	owner age	0.02771	0.02494	0.016	0.032
Mobility	age (scaled)	-0.123	-0.1213	-0.1384	-0.107
Mobility	weight (scaled)	-2.972 x 10-4	-0.007473	-0.02628	0.001
Note: Health was modeled as an ordinal regression using the polr() function in the R package, MASS. The mixed-effects ordinal model was conducted using the mixed_model() function in the R package, GLMMadaptive)

## Sheet: SI Table 5 Disease Metric
Disease diagnoses included in analysis
Seasonal allergies
Pruritis (itchy skin)
Sebaceous cysts
Food/med allergies that affect the skin
Chronic or recurrent hot spots
Atopic dermatitis (atopy)
Contact dermatitis
Alopecia (hair loss)
Non-specific dermatitis
Lick granuloma
Pyoderma or bacterial dermatitis
Systemic demodectic mange
Seborrhea (greasy skin)
Pododermatitis
Discoid lupus erythematosus (DLE)
Ichthyosis
Sebaceous adenitis
Pemphigus foliaceus (PF)
Systemic lupus erythematosus (SLE)
Panepidermal pustular pemphigus (PPP)
Pemphigus erythematosus (PE)
Pemphigus vulgaris (PV)
Dental calculus
Extracted teeth
Fractured teeth
Gingivitis (red, puffy gums)
Osteoarthritis
Cruciate ligament rupture
Patellar luxation
Hip dysplasia
Lameness (chronic or recurrent)
Degenerative joint disease
Intervertebral disc disease (IVDD)
Elbow dysplasia
Rheumatoid arthritis
Spondylosis
Growth deformity
Panosteitis
Osteochondritis dissecans (OCD)
Carpal subluxation syndrome
Chronic or recurrent diarrhea
Anal sac impaction
Food or medicine allergies
Irritable bowel syndrome (IBS)
Chronic or recurrent vomiting
Hemorrhagic gastroenteritis (HGE)
Other allergies
Bilious vomiting syndrome
Fecal incontinence
Constipation
Bloat with torsion (GDV)
Idiopathic canine colitis
Megaesophagus
Protein-losing enteropathy (PLE)
Malabsorptive disorder
Lymphangiectasia
Urinary tract infection
Urinary incontinence
Urinary crystals or stones in bladder
Chronic kidney disease
Urinary tract infection
Urinary incontinence
Urinary crystals or stones in bladder
Chronic kidney disease
Bladder prolapse
Urethral prolapse
Tubular disorder
Don't know
Mast cell tumor
Lipoma
Other
Soft tissue sarcoma
Melanoma
Carcinoma
Lymphoma/lymphosarcoma
Sarcoma
Adenoma
Adenocarcinoma
Hemangiosarcoma
Histiocytoma
Basal cell tumor
Osteosarcoma
Epidermoid cyst
Hemangioma
Squamous cell carcinoma
Papilloma
Sebaceous adenoma
Fibrosarcoma
Plasmacytoma
Epulides
Peripheral nerve sheath tumor
Transitional cell carcinoma
Leukemia
Histiocytic sarcoma
Insulinoma
Chondrosarcoma
Cystadenoma
Leiomyoma
Meningioma
Leiomyosarcoma
Multiple myeloma
Thymoma
Murmur
Valve disease
Congestive heart failure
Arrhythmia
Cardiomyopathy
Hypertension (high blood pressure)
Pulmonary hypertension
Pericardial effusion
Cauda equina syndrome
Degenerative myelopathy
Demtnia or senility
Fibrocartilaginous embolism (FCE)
Horner's syndrome
Intervertebral disc disease (IVDD) (Neurologic)
Laryngeal paralysis (Neurologic)
Limb paralysis
Myasthenia gravis
Polyneuropathy
Seizures (including epilepsy)
Vestibular disease
Wobbler syndrome
Pancreatitis
Chronic inflammatory liver disease
Exocrine pancreatic insufficiency (EPI)
Gall bladder mucocele
Gall bladder surgery
Biliary obstruction
Gall bladder rupture

## Sheet: SI Table 6 SEM Variables
Latent Variable	Measurable Variable	Justification	Scaled
Health	Disease instances	Quantitiative measure of health	Y
Health	Activity Level	Measures how active a dog is under the premise more activity = better health	Y
Health	Genral health	Qualitative measure of overall general health	Y
Social	Hours per day with animals	Explains conspecific social relationships (dog-dog)	Y
Social	Hours per day with adults	Explains interspecific interactions (dog-human)	Y
Social	Hours per day with children	Explains interspecific interactions influenced by age (dog-child)	Y
Finance	Median income (household)	Captures household income	Y
Finance	Percent below the poverty line	Captures another metric of neighboorhood socioeconomic staus	Y
Finance	annual income range (neighborhood)	Captures neighborhood income in the area the dog lives	Y
Environment	Population density	Captures population density of the neighborhood a dog lives (rural, urban)	Y
Environment	Walkscore	Explains the neighborhood walkscore for a dog potentially capturing another (rural-urban) measure	Y
Environment	Percent in the same household 1 year ago	Captures the movement of a dogs household. This variable is included in the stability metric	Y
Environment	Percent US born	Variable included in the stability metric which capture how stabile a dogs household is	Y

## Sheet: SI Table 7 Other Animals
other species in household in addition to DAP enrolled dog	Count (%)
dogs	12348 (70%)
cats	8487 (48%)
birds	3308 (19%)
rodents	2422 (14%)
fish	2175 (12%)
reptiles	1782 (10%)
livestock	914 (5%)
horses	762 (4%)
other	748 (4%)

## Sheet: SI Table 8 Ordinal Model vs Lin
predictor/intercept	effect size	se(effect size)	t-value	p-value	model
stability	0.0438	0.0031	14.189	1.073 x 10-45	ordinal
income	0.0368	0.0134	2.748	5.992 x 10-3	ordinal
social-children	-0.0407	0.0136	-2.997	2.723 x 10-3	ordinal
social-animals	0.044	0.0143	3.091	1.998 x 10-3	ordinal
owner age	0.225	0.0168	13.406	5.596 x 10-41	ordinal
age (scaled)	-1.014	0.0152	-66.542	≤ 2 x 10-16	ordinal
weight (scaled)	-0.134	0.0136	-9.856	6.447 x 10-23	ordinal
1 | 2	-6.935	0.172	-40.272	≤ 2 x 10-16	ordinal
2 | 3	-5.135	0.0717	-71.606	≤ 2 x 10-16	ordinal
3 | 4	-3.402	0.0339	-100.416	≤ 2 x 10-16	ordinal
4 | 5	-1.729	0.0196	-88.177	≤ 2 x 10-16	ordinal
5 | 6	0.345	0.0151	22.845	1.628 x 10-115	ordinal
intercept	5.188	0.005		≤ 2 x 10-16	linear
stability	0.015	0.001		≤ 2 x 10-16	linear
income	0.016	0.005		≤ 2 x 10-16	linear
social-children	-0.0167	0.006		0.004	linear
social-animals	0.019	0.006		0.003	linear
owner age	0.073	0.007		≤ 2 x 10-16	linear
age (scaled)	-0.421	0.006		≤ 2 x 10-16	linear
weight (scaled)	-0.048	0.005		≤ 2 x 10-16	linear

## Sheet: SI Table 9 Ordinal Model with D
predictor/intercept	effect size	se(effect size)	t-value	p-value	model
stability	-1.01951	0.0152447	-66.8765	≤ 2 x 10-16	ordinal
income	-0.136008	0.0135859	-10.011	1.36 x 10-23	ordinal
social-children	0.0439128	0.00308988	14.2118	7.74 x 10-46	ordinal
social-animals	0.036683	0.0134084	2.73582	0.00622252	ordinal
owner age	-0.0407876	0.0135994	-2.99922	0.00270672	ordinal
age (scaled)	0.0430671	0.0143504	3.00112	0.00268992	ordinal
weight (scaled)	0.225791	0.0168114	13.4308	3.99 x 10-41	ordinal
1 | 2	-6.91818	0.167831	-41.2211	≤ 2 x 10-16	ordinal
2 | 3	-5.13549	0.0713976	-71.9281	≤ 2 x 10-16	ordinal
3 | 4	-3.40602	0.033889	-100.505	≤ 2 x 10-16	ordinal
4 | 5	-1.73235	0.0196443	-88.1858	≤ 2 x 10-16	ordinal
5 | 6	0.345046	0.0151391	22.7917	5.54 x 10-115	ordinal

## Sheet: SI Table 10 SEM Model Output
Latent variable regression	Estimate	Std. error	Pval
Health ~ social	-0.107	0.01	0
Health ~ environment	0.023	0.022	0.301
Health ~ finance	-0.015	0.006	0.01
Health ~ age	0.257	0.008	0
Health ~ weight	0.025	0.005	0
Finance ~ environment	-1.122	0.057	0
*note estimates flipped for figure interpretation
